# Supplementary material for: Electrochemical Detection of Ammonia in Water Using NiCu Carbonate Hydroxide-Modified Carbon Cloth Electrodes: A Simple Sensing Method
Source: Sensors (Basel). 2024 Jul 25;24(15):4824. doi: 10.3390/s24154824 (PMC11315050; doi:10.3390/s24154824)
Supplement: Supplementary file 1 [file sensors-24-04824-s001.zip]

Archive with 1 entries (1 files):
- sensors-3106320-supplementary.pdf
